# Supplementary material for: Varroa destructor mites vector and transmit pathogenic honey bee viruses acquired from an artificial diet
Source: PLoS One. 2020 Nov 24;15(11):e0242688. doi: 10.1371/journal.pone.0242688 (PMC7685439; doi:10.1371/journal.pone.0242688)
Supplement: S1 Table — (XLSX) [file pone.0242688.s002.xlsx]

## Sheet: Sheet1
S1 Table. Primers and the synthetic gene used in this study (VDV1 genomic RNA - GenBank Accession MN249174, DWV genomic RNA - GenBank Accession number MG831200)
Primer ID	Nucleotide sequence (5'-3')	Application, notes
T7-Ribozyme-5’-DWV	GCGGCCGCGGCCGGCCGCTATAATACGACTCACTATAGGGattttaaactgatgaggccgaaaggccgaaaacccggtatcccgggttcTTTAAAATTCGCTATGGGAGGCGATTTATGCCTTCCATAGCGAATTACGGTGCAACTAACAATTTTAGATAGTAGCCATGAACAAACATTATGATTACTCACTACGTATTGATCATTTTTACAATGACTTGCGTAGCATGAAGCGCATGCTTGTAGTTATAACTATGTTATTTTGCAAGTTGGAGATAATTGTATTGGATTATGGATGCGTGCACTAAGTGTCTACATCTATAGTCGTTTGTGGTTCAAGTTTTTGTGTTAGTAGTACAATTTTGAGCGATCGC	Synthetic gene sequence used for construction of the full-length VDV1 cDNA clone. The T7 RNA polymerase promoter sequence (bold), 5’-ribozyme sequence (low case), positions 1 - 276 nt of VDV1 genomic RNA. The 5’-terminal NotI and the 3’-terminal AsiSI restriction sites are underscored. GeneBank Accession number
VDV1NotFseAsiSi-F	CGGAAGCGGCCGCGGCCGGCCGCGATCGCAGTATCGTATGAATGATATTTGAATGACAACACTG	RT-PCR amplification of the 6.3 kbp cDNA fragments corresponding to the 5' part of VDV1 cDNA fragment. Forward primer corresponding to the positions 277-319 of the VDV1 genomic RNA, NotI and AsiSI restriction sites are underscored.
Pr-VDV1-6300R	CTGAAGTACTAATCTCTGAG	RT-PCR amplification of the 6.3 kbp cDNA fragments corresponding to the 5' part of VDV1 cDNA fragment. Sequence complementary to postions 6333 - 6352 of VDV1 genomic RNA.
VDV1-AsciPmeI-A27R	CGGTATGGCGCGCCGTTTAAACTTTTTTTTTTTTTTTTTTTTTTTTTTTACTATTATGGTTAAAACTATACTAAAATTAGG	RT-PCR amplification of the 5.2 kbp cDNA fragments corresponding to the 5' part of VDV1 cDNA fragment. Reverse primer complementary to the 3'-terminus of the VDV1 genomic RNA, positions 10117 - 10148, with 27 nt poly(A), PmeI restriction sites is underscored.
Pr-VDV1-4800F	CTGTAGTTAAGCGGTTATTAGAA	RT-PCR amplification of the 5.2 kbp cDNA fragments corresponding to the 5' part of VDV1 cDNA fragment. Sequence corresponding to postions 4925 - 4947 of VDV-1 genomic RNA.
Amel-qbACT-F	AGGAATGGAAGCTTGCGGTA	RT-qPCR quanrification of Apis mellifera actin mRNA, GenBank Accession NM_001185145), positions 937-956.
Amel-qbACT-R	AATTTTCATGGTGGATGGTGC	RT-qPCR quanrification of Apis mellifera actin mRNA, GenBank Accession NM_001185145, complementary to positions 1117-1097.
VDV-For	CTGTAGTTAAGCGGTTATTAGAA	RT-qPCR quanrification of VDV1. Positions 4925-4947 of VDV1 genomic RNA
VDV-Rev	GGTGCTTCTGGAATAGCGGAA	RT-qPCR quanrification of VDV1. Complementary to postions 5001 to 5021 of VDV1 genomic RNA
DWV-For	GAGATTGAAGCGCATGAACA	RT-qPCR quanrification of DWV. DWV genomic RNA, positions 6497-6516
DWV-Rev	TGAATTCAGTGTCGCCCATA	RT-qPCR quanrification of DWV. DWV genomic RNA, complementary to positions 6626-6607.
02-DWV20F	GCCTTCCATAGCGAATTACG	RT-PCR amplification of the VDV1 and DWV IRES sequence, positions 30-49 of VDV1 genomic RNA.
05-DWV1240Rev	CGCCGCCTAGCTTCATCA	RT-PCR amplification of the VDV1 and DWV IRES sequence, complementary to positions 1236-1252 of VDV1 genomic RNA.

## Sheet: Sheet2
Supplementary Table S4. Primers and synthetic genes used in this study.
