# Supplementary material for: Varroa destructor mites vector and transmit pathogenic honey bee viruses acquired from an artificial diet
Source: PLoS One. 2020 Nov 24;15(11):e0242688. doi: 10.1371/journal.pone.0242688 (PMC7685439; doi:10.1371/journal.pone.0242688)
Supplement: S2 Table — (XLSX) [file pone.0242688.s003.xlsx]

## Sheet: Sheet1
S2 Table. Mite survival.
Treatmet	Evaluation	Survival	Survival Std Err	Survival Lower	Survival Upper	Survival Simultaneous Lower	Survival Simultaneous Upper	Failure	Failure Lower	Failure Upper	Failure Simultaneous Lower	Failure Simultaneous Upper	Number failed	Number censored	At Risk
Pupae	0	1	0					0					0	0	24
Pupae	1	0.958333	0.0407894	0.756461	0.994163	0.476899	0.99828	0.0416667	0.00583741	0.243539	0.00172043	0.523101	1	0	24
Pupae	2	0.916667	0.0564169	0.721189	0.97907	0.516015	0.991266	0.0833333	0.0209299	0.278811	0.00873443	0.483985	1	0	23
Pupae	5	0.791667	0.0828982	0.586587	0.91053	0.437013	0.948986	0.208333	0.0894697	0.413413	0.0510139	0.562987	3	0	22
Pupae	6	0.708333	0.0927805	0.501776	0.854147	0.370093	0.909408	0.291667	0.145853	0.498224	0.0905924	0.629907	2	0	19
Pupae	7	0.666667	0.096225	0.461193	0.823732	0.337339	0.887101	0.333333	0.176268	0.538807	0.112899	0.662661	1	0	17
Pupae	8	0.583333	0.100635	0.383426	0.759141	0.274504	0.838192	0.416667	0.240859	0.616574	0.161808	0.725496	2	0	16
Pupae	10	0.5	0.102062	0.309993	0.690007	0.215842	0.784158	0.5	0.309993	0.690007	0.215842	0.784158	2	0	14
Pupae	11	0.166667	0.0760726	0.0639867	0.369137	0.0342162	0.530304	0.833333	0.630863	0.936013	0.469696	0.965784	8	0	12
Pupae	13	0.125	0.0675077	0.0408702	0.323837	0.0199123	0.501121	0.875	0.676163	0.95913	0.498879	0.980088	1	0	4
Pupae	16	0.0833333	0.0564169	0.0209299	0.278811	0.00873443	0.483985	0.916667	0.721189	0.97907	0.516015	0.991266	1	0	3
Pupae	18	0.0416667	0.0407894	0.00583741	0.243539	0.00172043	0.523101	0.958333	0.756461	0.994163	0.476899	0.99828	1	0	2
Pupae	24	0.0416667	0.0407894	0.00583741	0.243539	0.00172043	0.523101	0.958333	0.756461	0.994163	0.476899	0.99828	0	1	1
Feeding Device - Water	0	1	0					0					0	0	32
Feeding Device - Water	1	0.0625	0.0427908	0.0156825	0.218113	0.00658871	0.401237	0.9375	0.781887	0.984318	0.598763	0.993411	30	0	32
Feeding Device - Water	2	0	0					1					2	0	2
Feeding Device - Diet 1	0	1	0					0					0	0	30
Feeding Device - Diet 1	1	0.6	0.0894427	0.419465	0.756926	0.316004	0.829647	0.4	0.243074	0.580535	0.170353	0.683996	12	0	30
Feeding Device - Diet 1	2	0.1	0.0547723	0.0326088	0.268072	0.0159795	0.431898	0.9	0.731928	0.967391	0.568102	0.98402	15	0	18
Feeding Device - Diet 1	3	0	0					1					3	0	3
Feeding Device - Diet 2	0	1	0					0					0	0	34
Feeding Device - Diet 2	1	0.823529	0.0653787	0.658973	0.918502	0.529681	0.950829	0.176471	0.0814977	0.341027	0.0491712	0.470319	6	0	34
Feeding Device - Diet 2	2	0.470588	0.0856008	0.311909	0.635444	0.230847	0.724714	0.529412	0.364556	0.688091	0.275286	0.769153	12	0	28
Feeding Device - Diet 2	3	0.0588235	0.0403526	0.0147574	0.206848	0.00620723	0.384767	0.941176	0.793152	0.985243	0.615233	0.993793	14	0	16
Feeding Device - Diet 2	4	0	0					1					2	0	2
Feeding Device - Diet 3	0	1	0					0					0	0	42
Feeding Device - Diet 3	1	0.47619	0.0770642	0.331623	0.624862	0.255096	0.707028	0.52381	0.375138	0.668377	0.292972	0.744904	22	0	42
Feeding Device - Diet 3	2	0.380952	0.0749329	0.248193	0.534261	0.183985	0.626812	0.619048	0.465739	0.751807	0.373188	0.816015	4	0	20
Feeding Device - Diet 3	3	0.190476	0.0605913	0.0982261	0.336988	0.0636465	0.448882	0.809524	0.663012	0.901774	0.551118	0.936354	8	0	16
Feeding Device - Diet 3	4	0.0238095	0.0235244	0.00334381	0.150607	0.000994896	0.373959	0.97619	0.849393	0.996656	0.626041	0.999005	7	0	8
Feeding Device - Diet 3	5	0	0					1					1	0	1
Combined	0	1	0					0					0	0	162
Combined	1	0.561728	0.0389832	0.484462	0.636113	0.437283	0.678863	0.438272	0.363887	0.515538	0.321137	0.562717	71	0	162
Combined	2	0.351852	0.0375197	0.282242	0.428383	0.244013	0.477261	0.648148	0.571617	0.717758	0.522739	0.755987	34	0	91
Combined	3	0.197531	0.0312805	0.143248	0.265998	0.116563	0.314706	0.802469	0.734002	0.856752	0.685294	0.883437	25	0	57
Combined	4	0.141975	0.027422	0.0962	0.204601	0.0751383	0.252062	0.858025	0.795399	0.9038	0.747938	0.924862	9	0	32
Combined	5	0.117284	0.0252797	0.0760693	0.176562	0.0578659	0.223256	0.882716	0.823438	0.923931	0.776744	0.942134	4	0	23
Combined	6	0.104938	0.0240789	0.0662375	0.16232	0.0495659	0.208593	0.895062	0.83768	0.933763	0.791407	0.950434	2	0	19
Combined	7	0.0987654	0.0234403	0.0613896	0.155136	0.0455128	0.201193	0.901235	0.844864	0.93861	0.798807	0.954487	1	0	17
Combined	8	0.0864198	0.0220761	0.0518483	0.140624	0.0376247	0.186249	0.91358	0.859376	0.948152	0.813751	0.962375	2	0	16
Combined	10	0.0740741	0.0205761	0.0425449	0.125896	0.030069	0.171117	0.925926	0.874104	0.957455	0.828883	0.969931	2	0	14
Combined	11	0.0246914	0.0121923	0.00929804	0.0639246	0.00508594	0.111409	0.975309	0.936075	0.990702	0.888591	0.994914	8	0	12
Combined	13	0.0185185	0.0105922	0.00598496	0.0558255	0.00298297	0.106335	0.981481	0.944175	0.994015	0.893665	0.997017	1	0	4
Combined	16	0.0123457	0.00867566	0.00308977	0.0479943	0.00131789	0.105869	0.987654	0.952006	0.99691	0.894131	0.998682	1	0	3
Combined	18	0.00617284	0.00615376	0.000868872	0.042478	0.000260876	0.128801	0.993827	0.957522	0.999131	0.871199	0.999739	1	0	2
Combined	24	0.00617284	0.00615376	0.000868872	0.042478	0.000260876	0.128801	0.993827	0.957522	0.999131	0.871199	0.999739	0	1	1
