# Supplementary material for: Varroa destructor mites vector and transmit pathogenic honey bee viruses acquired from an artificial diet
Source: PLoS One. 2020 Nov 24;15(11):e0242688. doi: 10.1371/journal.pone.0242688 (PMC7685439; doi:10.1371/journal.pone.0242688)
Supplement: S3 Table — (XLSX) [file pone.0242688.s004.xlsx]

## Sheet: Sheet1
S3 Table. Mite excreta data.
Evaluation (Day)	Diet chamber number	Varroa number	Excreta count Evaluation	Feces per day Evalaution	Alive on the day of observation	Dead mites in chamber
1	1	2	9	9	1	1
1	2	2	6	6	1	1
1	3	2	1	1	2	0
1	4	2	0	0	0	2
1	5	0	0	0	0	0
1	6	0	0	0	0	0
1	7	3	16	16	2	1
1	8	3	0	0	2	1
1	9	4	11	11	1	3
1	10	4	16	16	3	1
1	11	4	1	1	1	3
1	12	4	0	0	0	4
1	13	4	31	31	3	1
1	14	4	54	54	4	0
1	15	4	0	0	0	4
2	1	2	12	3	1	1
2	2	2	6	0	1	1
2	3	2	17	16	2	0
2	4	2	0	0	0	2
2	5	0	0	0	0	0
2	6	0	0	0	0	0
2	7	3	27	11	2	1
2	8	3	0	0	1	2
2	9	4	14	3	1	3
2	10	4	18	2	3	1
2	11	4	1	0	0	4
2	12	4	0	0	0	4
2	13	4	48	17	3	1
2	14	4	80	26	2	2
2	15	4	0	0	0	4
3	1	2	12	0	1	1
3	2	2	6	0	0	2
3	3	2	20	3	0	2
3	4	2	0	0	0	2
3	5	1	0	0	0	1
3	6	0	0	0	0	0
3	7	3	27	0	1	2
3	8	3	1	1	0	2
3	9	4	14	0	0	4
3	10	4	35	17	3	1
3	11	4	1	0	0	4
3	12	4	0	0	0	4
3	13	4	52	4	3	1
3	14	4	80	0	0	4
3	15	4	0	0	0	4
4	1	2	15	3	0	2
4	2	2	6	0	0	2
4	3	2	20	0	0	2
4	4	2	0	0	0	2
4	5	1	0	0	0	1
4	6	0	0	0	0	0
4	7	3	30	3	0	3
4	8	3	1	0	0	3
4	9	4	14	0	0	4
4	10	4	35	0	1	3
4	11	4	1	0	0	4
4	12	4	0	0	0	4
4	13	4	60	8	0	4
4	14	4	80	0	0	4
4	15	4	0	0	0	4
5	1	2	15	0	0	2
5	2	2	6	0	0	3
5	3	2	20	0	0	2
5	4	2	0	0	0	2
5	5	1	0	0	0	1
5	6	0	0	0	0	0
5	7	3	30	0	0	3
5	8	3	1	0	0	3
5	9	4	14	0	0	4
5	10	4	35	0	0	2
5	11	4	1	0	0	4
5	12	4	0	0	0	4
5	13	4	60	0	0	4
5	14	4	80	0	0	4
5	15	4	0	0	0	4
