# Supplementary material for: Varroa destructor mites vector and transmit pathogenic honey bee viruses acquired from an artificial diet
Source: PLoS One. 2020 Nov 24;15(11):e0242688. doi: 10.1371/journal.pone.0242688 (PMC7685439; doi:10.1371/journal.pone.0242688)
Supplement: S4 Table — (XLSX) [file pone.0242688.s005.xlsx]

## Sheet: Sheet1
S4 Table. Virus acquisition and transmission experiment: Mite survival summary.
Treatment	Device samples	Varroa mites per devise	Total varroa	Acquisition - Diet				Transmission - Pupae
				30 hours				First day=24 hours					Second day =48 hours
				Number of live mites	Number of dead mites	Number of feces	Mean excretia per devise	Number of live mites	Number of dead mites	Devises with excretia	Number of excretia	Mean feces per devise	Number of live mites	Number of dead mites	Devises with excretia	Number of excretia	Mean excretia per devise
Control (PBS)	10	4	40	15	14	23	4.6	5	9	4	15	3.8	1	8	3	38	12.7
Virus extract	10	4	40	23	18	82	9.1	7	11	6	26	4.3	3	8	7	41	5.9
