# Supplementary material for: Varroa destructor mites vector and transmit pathogenic honey bee viruses acquired from an artificial diet
Source: PLoS One. 2020 Nov 24;15(11):e0242688. doi: 10.1371/journal.pone.0242688 (PMC7685439; doi:10.1371/journal.pone.0242688)
Supplement: S5 Table — (XLSX) [file pone.0242688.s006.xlsx]

## Sheet: Graph
S5 Table. Virus acquisition and transmission experiment: Mite survival analysis.
Treatment	Hours	Survival	SurvStdErr
Control	0	1	0
Control	12	0.727273	0.0775275
Control	24	0.424242	0.086034
Control	36	0.363636	0.0837393
Control	48	0.181818	0.0671408
Control	60	0.0909091	0.0500438
Control	72	0.030303	0.0298404
Virus extract	0	1	0
Virus extract	12	0.756098	0.0670664
Virus extract	24	0.560976	0.077504
Virus extract	36	0.390244	0.0761823
Virus extract	48	0.170732	0.0587642
Virus extract	60	0.146341	0.0551993
Virus extract	72	0.0365854	0.0345587
Summary
Group	Number failed	Number censored	Mean	Std Error
Control	32	1	33.4545	3.4955
Virus extract	38	3	36.2927	3.18047
Combined	70	4	35.027	2.3415
Quantiles
Group	Median Time	Lower 95%	Upper 95%	25% Failures	75% Failures
Control	24	24	48	12	48
Virus extract	36	24	48	24	48
Combined	30	24	36	12	48
Tests between groups
Test	ChiSquare	DF	Prob>ChiSq
Log-Rank	0.3071	1	0.5795
Wilcoxon	0.3541	1	0.5518

## Sheet: OutpputSensor 12 hours Survival
Treatment	Hours	Survival	SurvStdErr	Survival Lower	Survival Upper	Survival Simultaneous Lower	Survival Simultaneous Upper	Failure	Failure Lower	Failure Upper	Failure Simultaneous Lower	Failure Simultaneous Upper	Number failed	Number censored	At Risk	log(-log(Surv))	log(Time)	probit(1-Surv)
Control	0	1	0					0					0	0	33
Control	12	0.727273	0.0775275	0.55348	0.851563	0.436762	0.901675	0.272727	0.148437	0.44652	0.0983253	0.563238	9	0	33	-1.14428	2.48491	-0.604585
Control	24	0.424242	0.086034	0.269783	0.595069	0.194912	0.691606	0.575758	0.404931	0.730217	0.308394	0.805088	10	0	24	-0.153792	3.17805	0.191052
Control	36	0.363636	0.0837393	0.21945	0.537341	0.154056	0.641965	0.636364	0.462659	0.78055	0.358035	0.845944	2	0	14	0.0115341	3.58352	0.348756
Control	48	0.181818	0.0671408	0.0840401	0.349901	0.050676	0.480545	0.818182	0.650099	0.91596	0.519455	0.949324	6	0	12	0.533417	3.8712	0.908458
Control	60	0.0909091	0.0500438	0.0296153	0.246797	0.0145421	0.403932	0.909091	0.753203	0.970385	0.596068	0.985458	3	0	6	0.874591	4.09434	1.33518
Control	72	0.030303	0.0298404	0.00425207	0.186126	0.00126082	0.436165	0.969697	0.813874	0.995748	0.563835	0.998739	2	1	3	1.25176	4.27667	1.87636
Virus extract	0	1	0					0					0	0	41
Virus extract	12	0.756098	0.0670664	0.603152	0.863443	0.495549	0.907258	0.243902	0.136557	0.396848	0.0927417	0.504451	10	0	41	-1.27445	2.48491	-0.693804
Virus extract	24	0.560976	0.077504	0.408137	0.703061	0.32097	0.775488	0.439024	0.296939	0.591863	0.224512	0.67903	8	0	31	-0.548047	3.17805	-0.153443
Virus extract	36	0.390244	0.0761823	0.254685	0.545178	0.188776	0.637703	0.609756	0.454822	0.745315	0.362297	0.811224	7	0	23	-0.0608298	3.58352	0.278683
Virus extract	48	0.170732	0.0587642	0.083636	0.317137	0.0525496	0.433181	0.829268	0.682863	0.916364	0.566819	0.94745	9	0	16	0.569658	3.8712	0.951278
Virus extract	60	0.146341	0.0551993	0.0672567	0.289551	0.0407046	0.409189	0.853659	0.710449	0.932743	0.590811	0.959295	1	2	7	0.653269	4.09434	1.05225
Virus extract	72	0.0365854	0.0345587	0.0055272	0.206011	0.00171071	0.456973	0.963415	0.793989	0.994473	0.543027	0.998289	3	1	4	1.19638	4.27667	1.79176
Combined	0	1	0					0					0	0	74
Combined	12	0.743243	0.0507821	0.632122	0.829835	0.555272	0.87032	0.256757	0.170165	0.367878	0.12968	0.444728	19	0	74	-1.21493	2.48491	-0.653377
Combined	24	0.5	0.0581238	0.388011	0.611989	0.324167	0.675833	0.5	0.388011	0.611989	0.324167	0.675833	18	0	55	-0.366513	3.17805	0
Combined	36	0.378378	0.0563781	0.275633	0.493339	0.222031	0.564881	0.621622	0.506661	0.724367	0.435119	0.777969	9	0	37	-0.0285429	3.58352	0.309743
Combined	48	0.175676	0.0442373	0.104832	0.279448	0.0750744	0.358791	0.824324	0.720552	0.895168	0.641209	0.924926	15	0	28	0.553377	3.8712	0.931971
Combined	60	0.121622	0.0379953	0.0645101	0.217537	0.0430637	0.298747	0.878378	0.782463	0.93549	0.701253	0.956936	4	2	13	0.745189	4.09434	1.16692
Combined	72	0.034749	0.0234328	0.00907147	0.124013	0.00394294	0.246644	0.965251	0.875987	0.990929	0.753356	0.996057	5	2	7	1.21182	4.27667	1.81517
