# Supplementary material for: Varroa destructor mites vector and transmit pathogenic honey bee viruses acquired from an artificial diet
Source: PLoS One. 2020 Nov 24;15(11):e0242688. doi: 10.1371/journal.pone.0242688 (PMC7685439; doi:10.1371/journal.pone.0242688)
Supplement: S6 Table — (XLSX) [file pone.0242688.s007.xlsx]

## Sheet: 25-june-2019--treatment-4---vdv
S6 Table. Virus acquisition and transmission experiment, RT-qPCR quantification of VDV1, DWV and honeybee actin.
Treatment	Pupa ID	qPCR probes	Ct (undetectable Ct=50)
Buffer cotrol, PBS	1	Honeybee actin	23.0554
Buffer cotrol, PBS	2	Honeybee actin	22.5419
Buffer cotrol, PBS	3	Honeybee actin	22.2812
Buffer cotrol, PBS	4	Honeybee actin	24.0599
Buffer cotrol, PBS	5	Honeybee actin	22.4719
Buffer cotrol, PBS	6	Honeybee actin	23.171
Buffer cotrol, PBS	7	Honeybee actin	22.6058
Buffer cotrol, PBS	8	Honeybee actin	22.138
Buffer cotrol, PBS	9	Honeybee actin	22.7628
VDV1 clonal extract	26	Honeybee actin	21.6635
VDV1 clonal extract	27	Honeybee actin	20.7554
VDV1 clonal extract	28	Honeybee actin	20.6889
VDV1 clonal extract	29	Honeybee actin	23.2477
VDV1 clonal extract	30	Honeybee actin	21.3598
VDV1 clonal extract	31	Honeybee actin	22.9098
VDV1 clonal extract	32	Honeybee actin	22.7488
VDV1 clonal extract	33	Honeybee actin	21.2935
VDV1 clonal extract	34	Honeybee actin	22.3018
VDV1 clonal extract	35	Honeybee actin	21.8523
VDV1 clonal extract	36	Honeybee actin	23.2193
VDV1 clonal extract	37	Honeybee actin	20.3274
VDV1 clonal extract	38	Honeybee actin	22.4189
VDV1 clonal extract	39	Honeybee actin	23.2673
VDV1 clonal extract	40	Honeybee actin	24.2893
Water control	n/a		50
Treatment	Pupa ID	qPCR probes	Ct (undetectable Ct=50)	log10 (virus genome equivalents per reaction)	log10 (virus genome equivalents per pupa) *	virus genome equivalents per pupa*
Buffer cotrol, PBS	1	VDV1	50	-1.965	4	10000
Buffer cotrol, PBS	2	VDV1	36.2995	1.41492	4.89204	77989.7
Buffer cotrol, PBS	3	VDV1	38.2317	0.938236	4.41536	26023
Buffer cotrol, PBS	4	VDV1	50	-1.965	4	10000
Buffer cotrol, PBS	5	VDV1	39.0394	0.738986	4.21611	16447.8
Buffer cotrol, PBS	6	VDV1	50	-1.965	4	10000
Buffer cotrol, PBS	7	VDV1	38.6198	0.842497	4.31962	20874.6
Buffer cotrol, PBS	8	VDV1	38.0271	0.988717	4.46584	29230.7
Buffer cotrol, PBS	9	VDV1	38.0814	0.975325	4.45245	28343
VDV1 clonal extract	26	VDV1	12.4079	7.44247	10.9196	8.30973e+10
VDV1 clonal extract	27	VDV1	12.0432	7.53476	11.0119	1.02774e+11
VDV1 clonal extract	28	VDV1	11.53	7.66465	11.1418	1.38603e+11
VDV1 clonal extract	29	VDV1	34.1977	1.92747	5.40459	253859
VDV1 clonal extract	30	VDV1	34.1682	1.93493	5.41205	258255
VDV1 clonal extract	31	VDV1	12.4928	7.42098	10.8981	7.90857e+10
VDV1 clonal extract	32	VDV1	13.3456	7.20513	10.6823	4.81116e+10
VDV1 clonal extract	33	VDV1	14.1849	6.99271	10.4698	2.95008e+10
VDV1 clonal extract	34	VDV1	27.5394	3.61268	7.0898	1.22971e+07
VDV1 clonal extract	35	VDV1	36.9021	1.24299	4.72011	52493.8
VDV1 clonal extract	36	VDV1	17.9244	6.04623	9.52335	3.33698e+09
VDV1 clonal extract	37	VDV1	28.6465	3.33246	6.80958	6.45037e+06
VDV1 clonal extract	38	VDV1	30.0493	2.97742	6.45454	2.84803e+06
VDV1 clonal extract	39	VDV1	34.056	1.96331	5.44044	275700
VDV1 clonal extract	40	VDV1	36.1613	1.43048	4.9076	80835.5
VDV1 cDNA standard, 2E+8		VDV1	4.1307	9.30103
VDV! cDNA standard, 2E+7		VDV1	8.52773	8.30103
VDV1 cDNA standard, 2E+6		VDV1	12.5262	7.30103
VDV1 cDNA standard, 2E+5		VDV1	17.1493	6.30103
VDV1 cDNA standard, 2E+4		VDV1	19.7313	5.30103
VDV1 cDNA standard, 2E+3		VDV1	24.7428	4.30103
Water control		VDV1	50
Water control		VDV1	50
Water control		VDV1	50
Treatment	Pupa ID	qPCR probes	Ct (undetectable Ct=50)	log10 (virus genome equivalents per reaction)	log10 (virus genome equivalents per pupa)*	virus genome equivalents per pupa*
Buffer cotrol, PBS	1	DWV	50	1.514	4	10000
Buffer cotrol, PBS	2	DWV	50	1.514	4	10000
Buffer cotrol, PBS	3	DWV	50	1.514	4	10000
Buffer cotrol, PBS	4	DWV	39.7245	3.3564	6.83352	6.81581e+06
Buffer cotrol, PBS	5	DWV	36.8895	3.86471	7.34183	2.197e+07
Buffer cotrol, PBS	6	DWV	50	1.514	4	10000
Buffer cotrol, PBS	7	DWV	50	1.514	4	10000
Buffer cotrol, PBS	8	DWV	50	1.514	4	10000
Buffer cotrol, PBS	9	DWV	37.7001	3.71937	7.19649	1.57213e+07
VDV1 clonal extract	26	DWV	34.969	4.78972	8.26684	1.84859e+08
VDV1 clonal extract	27	DWV	12.4895	7.99304	11.4702	2.95231e+11
VDV1 clonal extract	28	DWV	34.5966	4.84279	8.31991	2.08888e+08
VDV1 clonal extract	29	DWV	39.0444	4.20897	7.68609	4.85387e+07
VDV1 clonal extract	30	DWV	37.986	4.35979	7.83691	6.86929e+07
VDV1 clonal extract	31	DWV	50	2.6478	4	10000
VDV1 clonal extract	32	DWV	40.2476	4.03752	7.51464	3.27072e+07
VDV1 clonal extract	33	DWV	45.7444	3.25422	6.73134	5.38688e+06
VDV1 clonal extract	34	DWV	37.8266	4.38251	7.85963	7.23823e+07
VDV1 clonal extract	35	DWV	39.3946	4.15908	7.6362	4.32711e+07
VDV1 clonal extract	36	DWV	42.5156	3.71432	7.19144	1.55397e+07
VDV1 clonal extract	37	DWV	34.3448	4.87867	8.35579	2.26875e+08
VDV1 clonal extract	38	DWV	37.0141	4.49829	7.97541	9.44952e+07
VDV1 clonal extract	39	DWV	50	2.6478	4	10000
VDV1 clonal extract	40	DWV	39.4664	4.14883	7.62596	4.22625e+07
DWV cDNA standard, 2E+8		DWV	10.0354	8.30103
DWV cDNA standard, 2E+7		DWV	18.3568	7.30103
DWV cDNA standard, 2E+6		DWV	27.5566	6.30103
DWV cDNA standard, 2E+5		DWV	30.4042	5.30103
DWV cDNA standard, 2E+4		DWV	33.0166	4.30103
DWV cDNA standard, 2E+3		DWV	37.152	3.30103
Water control		DWV	50
Water control		DWV	50
Water control		DWV	50
* For Ct vlalues below detection level log10(DWV or VDV1)=4
