# Supplementary material for: Varroa destructor mites vector and transmit pathogenic honey bee viruses acquired from an artificial diet
Source: PLoS One. 2020 Nov 24;15(11):e0242688. doi: 10.1371/journal.pone.0242688 (PMC7685439; doi:10.1371/journal.pone.0242688)
Supplement: S1 Video — (TXT) [file pone.0242688.s010.txt]

S1 Video. Varroa mite feeding on artificial diet supplemented with the particles of honey bee viruses. https://nam03.safelinks.protection.outlook.com/?url=https%3A%2F%2Fdrive.google.com%2Ffile%2Fd%2F1aFiom29lH97cVUy9vRY2O8jneWwt10g7%2Fview%3Fusp%3Ddrive_web&data=02%7C01%7Cdsonensh%40odu.edu%7C679367106dab464247ee08d7794371bc%7C48bf86e811a24b8a8cb368d8be2227f3%7C0%7C0%7C637111202889055687&sdata=HOgFR%2BQZjqqbbNaxKZZC7cTwM7FdrK2u7v7nX2yC5bk%3D&reserved=0
